# Supplementary material for: Heat acclimation with probiotics-based ORS supplementation alleviates heat stroke-induced multiple organ dysfunction via improving intestinal thermotolerance and modulating gut microbiota in rats
Source: Front Microbiol. 2024 Jun 19;15:1385333. doi: 10.3389/fmicb.2024.1385333 (PMC11220321; doi:10.3389/fmicb.2024.1385333)
Supplement: Supplementary file 3 [file Data_Sheet_2.ZIP]

Archive with 1 entries (1 files):
- ORSP with HA against HS_SUB14212411.txt
