# Supplementary material for: Heat acclimation with probiotics-based ORS supplementation alleviates heat stroke-induced multiple organ dysfunction via improving intestinal thermotolerance and modulating gut microbiota in rats
Source: Front Microbiol. 2024 Jun 19;15:1385333. doi: 10.3389/fmicb.2024.1385333 (PMC11220321; doi:10.3389/fmicb.2024.1385333)
Supplement: Supplementary file 3 [file Data_Sheet_2.ZIP › ORSP with HA against HS_SUB14212411.txt]

SubmissionID:       SUB14212411
BioProject ID:      PRJNA1074273
Dear Lei Li,

This is an automatic acknowledgment that your recent submission to the BioSample database has been successfully processed and will be released on the date specified.

BioSample accessions: SAMN39855268, SAMN39855269, SAMN39855270, SAMN39855271, SAMN39855272, SAMN39855273, SAMN39855274, SAMN39855275, SAMN39855276, SAMN39855277
Temporary SubmissionID: SUB14212411
Release date: as soon as processing is complete

A submission summary and the links by which your BioSample records will be accessible are appended and attached.


Please reference BioSample accessions SAMN39855268, SAMN39855269, SAMN39855270, SAMN39855271, SAMN39855272, SAMN39855273, SAMN39855274, SAMN39855275, SAMN39855276, SAMN39855277 when making corresponding sequence data submissions.

Send questions and update requests to biosamplehelp@ncbi.nlm.nih.gov; include the BioSample accessions SAMN39855268, SAMN39855269, SAMN39855270, SAMN39855271, SAMN39855272, SAMN39855273, SAMN39855274, SAMN39855275, SAMN39855276, SAMN39855277 in any correspondence.

Regards,

NCBI BioSample Submissions Staff
Bethesda, Maryland USA
***********************************************************
(301) 496-2475
(301) 480-2918 (Fax)
biosamplehelp@ncbi.nlm.nih.gov (for BioSample questions/replies)
info@ncbi.nlm.nih.gov (for general questions regarding NCBI)
***********************************************************

Accession    Sample Name    SPUID    Organism    Tax ID    Isolate   
SAMN39855268    ORSP-C1    ORSP-C1    Rattus norvegicus    10116    feces   
SAMN39855269    ORSP-C2    ORSP-C2    Rattus norvegicus    10116    feces   
SAMN39855270    ORSP-C3    ORSP-C3    Rattus norvegicus    10116    feces   
SAMN39855271    ORSP-C4    ORSP-C4    Rattus norvegicus    10116    feces   
SAMN39855272    ORSP-C6    ORSP-C6    Rattus norvegicus    10116    feces   
SAMN39855273    ORSP-H1    ORSP-H1    Rattus norvegicus    10116    feces   
SAMN39855274    ORSP-H2    ORSP-H2    Rattus norvegicus    10116    feces   
SAMN39855275    ORSP-H4    ORSP-H4    Rattus norvegicus    10116    feces   
SAMN39855276    ORSP-H5    ORSP-H5    Rattus norvegicus    10116    feces   
SAMN39855277    ORSP-H6    ORSP-H6    Rattus norvegicus    10116    feces   


https://www.ncbi.nlm.nih.gov/biosample/39855268
https://www.ncbi.nlm.nih.gov/biosample/39855269
https://www.ncbi.nlm.nih.gov/biosample/39855270
https://www.ncbi.nlm.nih.gov/biosample/39855271
https://www.ncbi.nlm.nih.gov/biosample/39855272
https://www.ncbi.nlm.nih.gov/biosample/39855273
https://www.ncbi.nlm.nih.gov/biosample/39855274
https://www.ncbi.nlm.nih.gov/biosample/39855275
https://www.ncbi.nlm.nih.gov/biosample/39855276
https://www.ncbi.nlm.nih.gov/biosample/39855277
